# Supplementary material for: Influence of Speed, Ground Surface and Shoeing Condition on Hoof Breakover Duration in Galloping Thoroughbred Racehorses
Source: Animals (Basel). 2021 Sep 3;11(9):2588. doi: 10.3390/ani11092588 (PMC8472780; doi:10.3390/ani11092588)
Supplement: Supplementary file 1 [file animals-11-02588-s001.zip]

Archive with 1 entries (1 files):
- animals-1359516-SI.pdf
